# Supplementary material for: Dataset on aqueous solid-liquid extraction of gossypol from defatted cottonseed in acidic medium using green solvent, its kinetics and thermodynamics study and mass transfer effects
Source: Data Brief. 2020 Apr 27;31:105620. doi: 10.1016/j.dib.2020.105620 (PMC7303992; doi:10.1016/j.dib.2020.105620)
Supplement: Supplementary file 1 [file mmc1.xml]

<?xml version="1.0" encoding="utf-8" standalone="no"?>
<data>
  <datasets>
    <author>sonubhinder@gmail.com;sonu_unos@yahoo.co.in</author>
    <type>0</type>
    <dataset>
      <value>6</value>
      <reason>Other (please explain)</reason>
      <comments>The raw data has been embedding in the main text of the revised manuscript.</comments>
    </dataset>
  </datasets>
</data>
